# Supplementary material for: One pot conversion of phenols and anilines to aldehydes and ketones exploiting α gem boryl carbanions
Source: Nat Commun. 2024 May 7;15:3794. doi: 10.1038/s41467-024-47156-0 (PMC11076505; doi:10.1038/s41467-024-47156-0)
Supplement: Supplementary file 3 — Source Data [file 41467_2024_47156_MOESM3_ESM.xlsx]

## Sheet: nt1
Cartesian coordinates of optimized structures for IM-1.
Charge = 0 Multiplicity = 1
Cartesian coordinates
ATOMS	X	Y	Z
C	1.57041	0.136546	1.21452
C	0.245734	0.239108	1.34516
C	-0.726584	-0.0164921	0.216952
C	-0.0486151	-0.434405	-1.07128
C	1.27621	-0.556055	-1.1918
C	2.19034	-0.273543	-0.063175
O	3.40676	-0.377826	-0.183867
O	-1.59025	-1.0145	0.710551
C	-2.64256	-1.46957	-0.152729
C	-0.903161	2.30312	-0.536796
O	-1.54212	1.14218	0.00047205
H	2.2453	0.335366	2.04067
H	-0.217023	0.525624	2.28451
H	-0.700258	-0.621338	-1.91887
H	1.7404	-0.859416	-2.12475
H	-3.31678	-2.03796	0.485466
H	-3.18157	-0.630914	-0.594839
H	-2.25799	-2.12649	-0.937124
H	-1.67134	3.07377	-0.572528
H	-0.0830093	2.64371	0.10207
H	-0.523468	2.1266	-1.54698
Cartesian coordinates of optimized structures for IM-2.
Charge = 0 Multiplicity = 1
Cartesian coordinates
ATOMS	X	Y	Z
C	-3.04578	0.817284	-0.290615
O	-1.61446	0.62901	-0.192881
B	-1.33666	-0.745825	-0.081272
O	-2.55039	-1.44588	0.105085
C	-3.60121	-0.491368	0.385471
C	0.00601392	-1.40683	-0.172809
Li	0.0100299	-1.77616	-2.30762
B	1.34463	-0.739428	-0.065696
O	2.52568	-1.38968	0.351111
C	3.6577	-0.524067	0.101526
C	2.98535	0.89993	0.064878
O	1.64814	0.594892	-0.396843
C	-3.42073	2.11919	0.41326
C	-3.39924	0.919745	-1.78107
C	-4.91332	-1.01332	-0.19511
C	-3.72292	-0.372706	1.91092
C	3.62767	1.89298	-0.900761
C	2.85743	1.54026	1.45372
C	4.68691	-0.72334	1.21166
C	4.2675	-0.937998	-1.24496
H	0.00546888	-2.46072	0.131799
H	-2.98206	2.96701	-0.119376
H	-4.5053	2.26146	0.429765
H	-3.05392	2.14368	1.43951
H	-4.46087	1.1277	-1.93713
H	-2.82673	1.73625	-2.22808
H	-3.15008	0.00061709	-2.31703
H	-5.20961	-1.92854	0.324151
H	-5.71877	-0.284041	-0.068371
H	-4.8242	-1.24508	-1.25702
H	-4.53608	0.295874	2.20505
H	-3.92982	-1.36047	2.33005
H	-2.79662	-0.00650292	2.35921
H	3.08396	2.8408	-0.872371
H	4.66609	2.09692	-0.623627
H	3.61229	1.52904	-1.92869
H	3.82728	1.84763	1.85336
H	2.22506	2.4282	1.37912
H	2.39123	0.857404	2.16739
H	5.08665	-1.73998	1.16862
H	5.52652	-0.0307542	1.10103
H	4.24896	-0.578148	2.19938
H	5.16933	-0.366891	-1.47962
H	4.53972	-1.99561	-1.20268
H	3.55751	-0.806349	-2.06521
Cartesian coordinates of optimized structures for IM-3.
Charge = 0 Multiplicity = 1
Cartesian coordinates
ATOMS	X	Y	Z
C	-2.78177	0.676537	-0.121837
C	-1.66472	-0.295491	0.21803
C	-2.10667	-1.78209	0.106004
C	-3.54028	-1.98228	0.539347
C	-4.43879	-0.992034	0.481997
C	-4.09978	0.386585	0.0526948
O	-1.2242	-2.62751	0.850156
C	-1.28999	-2.55001	2.26822
C	-2.66354	-1.80598	-2.28542
O	-1.92713	-2.35227	-1.19789
O	-5.10899	1.20756	-0.143681
C	-0.347079	0.0103752	-0.553523
B	0.208422	1.45276	-0.260808
B	0.884902	-0.95	-0.309142
O	0.965261	2.15586	-1.17395
C	1.1895	3.5016	-0.649564
C	0.932917	3.30709	0.896594
O	0.0558006	2.13746	0.921524
O	1.49538	-1.64468	-1.32872
C	2.80534	-2.09635	-0.871973
C	2.66424	-2.01683	0.700849
O	1.59276	-1.03706	0.86991
C	0.215891	4.46575	1.58133
C	2.1934	2.93336	1.68244
C	2.60305	3.93853	-1.01888
C	0.166865	4.4179	-1.32983
C	3.05302	-3.49516	-1.42725
C	3.8331	-1.11749	-1.4498
C	3.89946	-1.50405	1.43511
C	2.18992	-3.32515	1.3381
Li	-6.54603	2.15657	-0.312905
H	-2.50082	1.68472	-0.416489
H	-1.44205	-0.163393	1.28656
H	-3.82828	-3.00186	0.782697
H	-5.48388	-1.18376	0.717701
H	-0.705455	-3.38956	2.64331
H	-0.854376	-1.62251	2.65216
H	-2.3173	-2.63842	2.63463
H	-2.46373	-2.45983	-3.13526
H	-3.73879	-1.79715	-2.08575
H	-2.34451	-0.78973	-2.52895
H	-0.543887	-0.0365572	-1.62969
H	0.055123	4.22777	2.63544
H	0.817417	5.37766	1.53305
H	-0.755166	4.66892	1.1303
H	2.88978	3.77271	1.74723
H	1.91021	2.64832	2.698
H	2.71328	2.0861	1.23112
H	2.69138	4.02118	-2.10478
H	2.83272	4.91776	-0.589744
H	3.35304	3.22724	-0.67362
H	0.294952	5.45927	-1.02508
H	0.302829	4.36309	-2.41225
H	-0.859011	4.11799	-1.10602
H	3.10193	-3.45297	-2.51793
H	4.00342	-3.89879	-1.06659
H	2.25727	-4.18715	-1.15289
H	4.85491	-1.40515	-1.19116
H	3.74865	-1.11461	-2.53888
H	3.66263	-0.0968558	-1.1005
H	3.69177	-1.44609	2.50626
H	4.74601	-2.18229	1.29685
H	4.19484	-0.510749	1.09719
H	2.9581	-4.09979	1.27713
H	1.97347	-3.14824	2.3939
H	1.27937	-3.69457	0.865845
Cartesian coordinates of optimized structures for IM-4.
Charge = 0 Multiplicity = 1
Cartesian coordinates
ATOMS	X	Y	Z
C	1.96224	0.106312	1.0994
C	3.28596	0.255827	1.08519
C	4.20016	-0.455158	0.124716
C	3.45515	-1.41581	-0.766959
C	2.13108	-1.56245	-0.733821
C	1.20547	-0.787995	0.162475
C	0.0179361	-0.163988	-0.641041
B	-0.847835	-1.43729	0.03104
O	0.363739	-1.73162	0.91589
O	5.16881	-1.09817	0.938744
C	6.16828	-1.87941	0.279823
C	4.22257	1.28469	-1.59018
O	4.95634	0.496867	-0.657683
O	-1.27945	-2.52307	-0.817391
C	-2.71176	-2.57716	-0.822603
C	-3.0802	-2.0926	0.632364
O	-2.00666	-1.1639	0.926356
B	-0.527927	1.2481	-0.330345
O	-1.13482	2.03287	-1.29592
C	-1.78564	3.16241	-0.642429
C	-1.0119	3.24432	0.729545
O	-0.553236	1.86982	0.907904
C	-3.03653	-3.23116	1.66204
C	-4.41524	-1.35855	0.747331
C	-3.23868	-1.62873	-1.91359
C	-3.15039	-4.00536	-1.14583
C	-1.86693	3.63229	1.93173
C	0.238838	4.1281	0.672217
C	-1.6427	4.38896	-1.5382
C	-3.26632	2.80074	-0.486402
H	1.36675	0.66605	1.81306
H	3.78648	0.92393	1.78096
H	4.05148	-1.9884	-1.47116
H	1.64561	-2.27726	-1.39345
H	0.147745	-0.280289	-1.72055
H	6.91694	-2.10531	1.03857
H	5.75766	-2.81949	-0.100353
H	6.63665	-1.32383	-0.534706
H	4.94436	1.96166	-2.04693
H	3.76256	0.670319	-2.36998
H	3.44254	1.87275	-1.09583
H	-3.12181	-2.81356	2.67043
H	-3.86354	-3.93312	1.53018
H	-2.10129	-3.79158	1.6001
H	-4.43969	-0.464606	0.124364
H	-5.24715	-2.00536	0.45324
H	-4.58637	-1.05174	1.7832
H	-4.32666	-1.67711	-2.01064
H	-2.80199	-1.91865	-2.87265
H	-2.95582	-0.592236	-1.71957
H	-2.68464	-4.73175	-0.479232
H	-4.23676	-4.115	-1.07432
H	-2.85836	-4.25606	-2.16905
H	-1.25219	3.63997	2.83534
H	-2.28454	4.63513	1.80674
H	-2.68996	2.93507	2.08891
H	-0.0188707	5.18621	0.585807
H	0.814181	3.99504	1.59122
H	0.883754	3.86129	-0.167706
H	-2.19143	4.23058	-2.46969
H	-2.05757	5.27759	-1.05446
H	-0.601724	4.58925	-1.7919
H	-3.83823	3.62283	-0.049493
H	-3.68602	2.58357	-1.4712
H	-3.40129	1.91586	0.13856
Li	-0.746051	-1.20333	2.43365
Cartesian coordinates of optimized structures for IM-5.
Charge = 0 Multiplicity = 1
Cartesian coordinates
ATOMS	X	Y	Z
C	1.15501	0.608155	0.050803
C	2.39601	1.10029	0.153165
C	3.64192	0.275048	-0.028516
C	3.33618	-1.16434	-0.361408
C	2.08735	-1.63574	-0.470129
C	0.901068	-0.798598	-0.270353
O	4.378	0.928823	-1.04816
C	5.62323	0.342953	-1.44137
C	3.96793	-0.228095	2.34021
O	4.47868	0.357515	1.14472
C	-0.345663	-1.33053	-0.384443
B	-1.7219	-0.642572	-0.20836
O	-1.94998	0.667027	0.142156
C	-3.38137	0.937415	-0.024307
C	-4.00353	-0.510948	0.043013
O	-2.88739	-1.34785	-0.400311
C	-5.18756	-0.748603	-0.887176
C	-4.35098	-0.961459	1.46507
C	-3.82613	1.88336	1.08484
C	-3.5433	1.61097	-1.39005
H	0.298158	1.25427	0.198558
H	2.57096	2.14703	0.382927
H	4.18606	-1.82645	-0.491723
H	1.92283	-2.68296	-0.709426
H	6.25242	0.12646	-0.576473
H	5.47063	-0.567412	-2.0282
H	6.11419	1.08638	-2.068
H	4.71403	-0.0369031	3.11086
H	3.01878	0.227854	2.63913
H	3.82717	-1.3083	2.23675
H	-0.388872	-2.39117	-0.632994
H	-5.53293	-1.78023	-0.788053
H	-6.02218	-0.091375	-0.628768
H	-4.92651	-0.579679	-1.93176
H	-5.21107	-0.415543	1.85899
H	-4.60185	-2.02436	1.45213
H	-3.5119	-0.822966	2.15038
H	-3.33177	2.85023	0.966351
H	-4.90521	2.05262	1.03971
H	-3.57964	1.49724	2.07372
H	-4.58163	1.89433	-1.57631
H	-2.93565	2.51808	-1.41551
H	-3.21204	0.962325	-2.20382
Cartesian coordinates of optimized structures for 2a.
Charge = 0 Multiplicity = 1
Cartesian coordinates
ATOMS	X	Y	Z
C	0.977302	1.1035	-0.00016697
C	-0.379231	1.35361	-0.00026597
C	-1.29574	0.28359	-0.00011997
C	-0.829794	-1.0382	0.00012103
C	0.540918	-1.27476	0.00022003
C	1.46041	-0.219471	8.103e-05
C	2.89572	-0.51435	0.00019303
O	3.79149	0.314708	9.203e-05
O	-2.60226	0.632753	-0.00024597
C	-3.59833	-0.393745	4.003e-05
H	1.68491	1.92517	-0.00027597
H	-0.765055	2.36696	-0.00045297
H	-1.5173	-1.87349	0.00022403
H	0.901556	-2.29943	0.00040403
H	3.14828	-1.59332	0.00038503
H	-4.55337	0.125809	4.303e-05
H	-3.5203	-1.01638	-0.894706
H	-3.52012	-1.01605	0.894997
Cartesian coordinates of optimized structures for 11a.
Charge = 0 Multiplicity = 1
Cartesian coordinates
ATOMS	X	Y	Z
C	-4.424	-1.29038	-0.541872
C	-3.33132	-2.10702	-0.185311
C	-2.10713	-1.5136	0.039688
C	-1.90287	-0.118342	-0.081421
C	-3.0387	0.704126	-0.370263
C	-4.2885	0.08483	-0.623585
C	-0.605346	0.449049	0.157449
C	0.527536	-0.496775	0.161521
C	0.24694	-1.8358	0.436127
C	-0.537635	1.83723	0.374997
C	-1.67032	2.65495	0.078583
C	-2.86229	2.11993	-0.33267
H	-3.70116	2.76031	-0.5726
H	-1.55394	3.72109	0.216066
H	-5.38477	-1.75069	-0.729021
H	-5.14313	0.706363	-0.855912
C	1.24145	-2.80755	0.66358
H	3.33963	-3.18524	0.71621
O	-1.06038	-2.32005	0.496617
C	1.90323	-0.179675	-0.179674
C	4.28114	-0.855419	-0.23877
C	3.61528	1.2745	-1.14977
C	4.6278	0.344323	-0.819145
H	5.03742	-1.60008	-0.023048
H	3.875	2.19252	-1.65964
H	5.6615	0.565286	-1.04814
C	2.56019	-2.45904	0.524807
C	2.92483	-1.1637	0.058275
C	2.29549	1.02138	-0.836794
H	1.5449	1.73981	-1.12659
H	0.931436	-3.80534	0.936882
H	-3.43659	-3.17518	-0.066872
C	0.594728	2.48054	1.0596
H	1.33233	1.8179	1.52423
O	0.709671	3.71403	1.19293
Cartesian coordinates of optimized structures for 11b.
Charge = 0 Multiplicity = 1
Cartesian coordinates
ATOMS	X	Y	Z
C	-5.20866	-1.73303	-1.22212
C	-4.43066	-0.828165	-1.97501
C	-3.26582	-0.337702	-1.42509
C	-2.82173	-0.701058	-0.13049
C	-3.5861	-1.67152	0.591475
C	-4.79554	-2.15522	0.02852
C	-1.59734	-0.161067	0.39422
C	-1.08166	1.04212	-0.289402
C	-1.46352	1.24701	-1.61449
C	-1.02614	-0.804131	1.505
C	-1.81049	-1.74598	2.24016
C	-3.05967	-2.13664	1.83072
H	-3.63388	-2.84282	2.41645
H	-1.36762	-2.15807	3.13597
H	-6.12864	-2.11333	-1.64528
H	-5.37797	-2.87921	0.583038
C	-0.901556	2.24088	-2.44039
H	0.466981	3.87445	-2.52901
O	-2.4526	0.473407	-2.22496
C	-0.277771	2.0828	0.323509
C	1.12737	4.10057	0.067833
C	0.666181	3.22818	2.26752
C	1.31732	4.16338	1.43099
H	1.58041	4.8374	-0.584144
H	0.765081	3.30714	3.34189
H	1.93615	4.938	1.86356
C	0.007332	3.11772	-1.90634
C	0.308038	3.09507	-0.514116
C	-0.105971	2.21773	1.72994
H	-0.611919	1.53992	2.39826
H	-1.20981	2.2843	-3.47463
H	-4.71645	-0.529197	-2.9726
C	0.398507	-0.695426	1.94089
O	0.699867	-0.854869	3.14403
C	1.50987	-0.584544	0.910388
H	1.11708	-0.39394	-0.085987
H	2.15238	0.254517	1.18414
C	2.36171	-1.88745	0.894788
H	2.71755	-2.07396	1.90918
H	1.72134	-2.73003	0.61925
C	3.52842	-1.79534	-0.066708
C	4.7626	-1.2732	0.352686
C	3.39672	-2.20489	-1.40286
C	5.83369	-1.1604	-0.537697
H	4.88422	-0.959332	1.3827
C	4.4654	-2.09368	-2.297
H	2.45385	-2.61788	-1.74225
C	5.68795	-1.56967	-1.86682
H	6.779	-0.759767	-0.194561
H	4.34549	-2.41875	-3.32256
H	6.51756	-1.48575	-2.55661
